# Supplementary material for: Predicting CRISPR/Cas9 Repair Outcomes by Attention-Based Deep Learning Framework
Source: Cells. 2022 Jun 5;11(11):1847. doi: 10.3390/cells11111847 (PMC9180579; doi:10.3390/cells11111847)
Supplement: Supplementary file 1 [file cells-11-01847-s001.zip]

Archive with 1 entries (1 files):
- cells-1693515-supplementary.pdf
